# Supplementary material for: Recommendations for the development of rare disease drugs using the accelerated approval pathway and for qualifying biomarkers as primary endpoints
Source: Orphanet J Rare Dis. 2015 Feb 10;10:16. doi: 10.1186/s13023-014-0195-4 (PMC4347559; doi:10.1186/s13023-014-0195-4)
Supplement: Additional file 1: Table S1. — List of FDA Drug Approvals through the Accelerated Approval Pathway. This table lists all of the drug approvals granted by the FDA through the Accelerated Approval pathway. [file 13023_2014_195_MOESM1_ESM.xlsx]

## Sheet: Table S1
Additional file 1: Table S1. List of FDA Drug Approvals through the Accelerated Approval Pathway
Approval Year	Proprietary Name	Established/Proper Name	Disease Type	Use	NDA #
1993	Betaseron	interferon beta-1b	AutoImmune	Treatment of multiple sclerosis	BL103471
1998	Remicade	infliximab	AutoImmune	Treatment of moderately to severely active Crohn's disease for the reduction of the signs and symptoms, in patients who have an inadequate response to conventional therapies and treatment of patients with fistulizing Crohn's disease for the reduction in the number of draining enterocutaneous fistula(s)	BL103772
2002	Xyrem	sodium oxybate	AutoImmune	Provides for the use of Xyrem Oral Solution for the treatment of cataplexy associated with narcolepsy	21196
2004	Tysabri	natalizumab	AutoImmune	Treatment of patients with relapsing forms of multiple sclerosis to reduce the frequency of clinical exacerbations	BL125104
2011	Benlysta	Belimumab	AutoImmune	To treat patients with active, autoantibody-positive lupus (systemic lupus erythematosus) who are receiving standard therapy, including corticosteroids, antimalarials, immunosuppressives, and nonsteroidal anti-inflammatory drugs	125370
1993	Biaxin	clarithromycin	Antibiotic	Treatment of disseminated mycobacterial infections due to Mycobacterium avium and Mycobacterium intracellular	50698
1998	Priftin	rifapentine	Antibiotic	Priftin is indicated for the treatment of pulmonary tuberculosis (TB)	21024
1998	Sulfamylon	mafenide acetate	Antibiotic	Indicated for use as an adjunctive topical antimicrobial agent to control bacterial infection when used under moist dressings over meshed autografts on excised burn wounds	19832
1999	Synercid	quinupristin/dalfopristin	Antibiotic	Treatment of vancomycin resistant Enterococcus faecium	50747
2000	Cipro	Ciproflaxcin	Antibiotic	Ciprofloxacin is used to treat bacterial infections in many different parts of the body; Ciprofloxacin oral liquid and tablets are also used to treat anthrax infection after inhalational exposure	19858
2008	Levaquin	levofloxacin	Antibiotic	LEVAQUIN® is a fluoroquinolone antibacterial indicated in adults (≥18 years of age) with infections caused by designated, susceptible bacteria	20634
2008	Levaquin	levofloxacin	Antibiotic	LEVAQUIN® is a fluoroquinolone antibacterial indicated in adults (≥18 years of age) with infections caused by designated, susceptible bacteria	20635
2008	Levaquin	levofloxacin	Antibiotic	LEVAQUIN® is a fluoroquinolone antibacterial indicated in adults (≥18 years of age) with infections caused by designated, susceptible bacteria	21721
2012	Sirturo	Bedaquiline Fumarate	Antibiotic	SIRTURO is a diarylquinoline antimycobacterial drug indicated as part of combination therapy in adults (≥ 18 years) with pulmonary multi-drug resistant tuberculosis (MDR-TB)	204384
1998	Thalomid	thalidomide	Anti-Infectious	Thalomid is indicated for the acute treatment of the cutaneous manifestations of moderate to severe erythema nodosum leprosum (ENL) and as maintenance therapy for prevention and suppression of the cutaneous manifestations of ENL recurrences	20785
2001	Candidas	caspofungin acetate	Anti-Infectious	Treatment of aspergillus infections for patients who are refractory to or intolerant of other therapies	N21227
2009	Coartem	artemether/ lumefantrine	Anti-Infectious	Treatment of Malaria	N22268
2011	Dificid	Fidaxomicin	Anti-Infectious	For the treatment of Clostridium difficile-associated diarrhea (CDAD)	201699
2011	Incivek	Telaprevir	Anti-Infectious	To treat certain adults with chronic hepatitis C infection	201917
2011	Victrelis	Boceprevir	Anti-Infectious	To treat certain adults with chronic hepatitis C	202258
2012	Raxibacumab	Raxibacumab	Anti-Infectious	To treat inhalation anthrax, a form of the infectious disease caused by breathing in the spores of the bacterium Bacillus anthracis	125349
2013	Olysio	Simeprevir	Anti-Infectious	To treat chronic hepatitis C virus (HCV) infection	205123
2013	Sovaldi	Sofosbuvir	Anti-Infectious	To treat chronic hepatitis C virus (HCV) infection	204671
1995	Casodex	bicalutamide	Cancer	Use in combination therapy with a Luteinizing-Hormone Releasing Hormone (LHRH) analogue for the treatment of advanced prostate cancer	20498
1995	Doxil	doxorubicin hydrochloride	Cancer	Treatment of AIDS-related Kaposi's sarcoma in patients with disease that has progressed on prior combination chemotherapy or in patients who are intolerant to such therapy	50718
1995	Zinecard	dexrazoxane	Cancer	To reduce the incidence and severity of cardiomyopathy associated with doxorubicin administration in certain breast cancer patients	20212
1996	Camptosar	irinotecan hydrochloride	Cancer	Treatment of refractory colorectal cancer	20571
1996	Taxotere	docetaxel	Cancer	Treatment of patients with locally advanced or metastatic breast cancer who have progressed or relapsed during anthracycline based therapy	20449
1998	Actiq	fentanyl citrate	Cancer	For the management of breakthrough cancer pain in patients with malignancies who are already receiving and who are tolerant to opioid therapy for their underlying persistent cancer pain	20747
1998	Xeloda	capecitabine	Cancer	Treatment of patients with metastatic breast cancer resistant to both paclitaxel and an anthracycline-containing chemotherapy regimen or resistant to paclitaxel and for whom further anthracycline therapy may be contraindicated	20896
1999	DepoCyt	cytarabine	Cancer	Depocyt is indicated for the intrathecal treatment of lymphomatous meningitis	21041
1999	Ontak	denileukin diftitox	Cancer	Treatment of persistent or recurrent cutaneous T-cell lymphoma	BL103767
1999	Temodar	temozolomide	Cancer	Treatment of adult patients with refractory anaplastic astrocytoma, i.e., patients at first relapse who have experienced disease progression on a drug regimen containing a nitrosourea and procarbazine	21029
2000	Mylotarg	gemtuzumab ozogamicin	Cancer	Treatment of patients with CD33 positive acute myeloid leukemia in first relapse who are 60 years of age or older and who are not considered candidates for cytotoxic chemotherapy	21174
2000	Trisenox	arsenic trioxide	Cancer	Treatment of acute promyelocytic leukemia	N21248
2001	Campath	alemtuzumab	Cancer	Treatment of B-cell chronic lymphocytic leukemia (B-CLL) in patients who have been treated with alkylating agents and who have failed fludarabine therapy	BL103948
2001	Gleevec	imatinib mesylate	Cancer	Provides for the use of Gleevec (imatinib mesylate) 50 and 100 mg capsules for the treatment of patients with chronic myeloid leukemia (CML) in blast crisis, accelerated phase, or in chronic phase after failure of interferon-alpha therapy	21335
2002	Arimidex	anastrozole	Cancer	Adjuvant treatment of early breast cancer in postmenopausal women	N20541 SE1­010
2002	Eloxatin	oxaliplatin	Cancer	Provides for the use of Eloxatin (oxaliplatin) for Injection in combination with infusional 5-FU/LV for the treatment of patients with metastatic carcinoma of the colon or rectum whose disease has recurred or progressed during or within 6 months of completion of first line therapy with the combination of bolus 5-FU/LV and irinotecan	21492
2002	Zevalin	ibritumomab tiuxetan	Cancer	Treatment of patients with relapsed or refractory low grade, follicular, or transformed B-cell non-Hodgkin's lymphoma	125019
2003	Gleevec	imatinib mesylate	Cancer	Provides for the use of Gleevec (imatinib mesylate) 100 mg and 400 mg tablets for the treatment of patients with chronic myeloid leukemia (CML) in blast crisis, accelerated phase, or in chronic phase after failure of interferon-alfa therapy	21588
2003	Iressa	gefitinib	Cancer	Provides for the use of IRESSA (gefitinib tablets) as monotherapy for the treatment of patients with locally advanced or metastatic non-small cell lung cancer after failure of both platinum-based and docetaxel chemotherapies	21399
2003	Plenaxis	abarelix	Cancer	Provides for the use of Plenaxis (abarelix for injectable suspension, 100 mg) for the palliative treatment of men with advanced symptomatic prostate cancer, in whom LHRH agonist therapy is not appropriate and who refuse surgical castration, and have one or more of the following: (1) risk of neurological compromise due to metastases, (2) ureteral or bladder outlet obstruction due to local encroach…	21320
2003	Velcade	bortezomib	Cancer	Provides for the use of Velcade (bortezomib) for Injection for the treatment of multiple myeloma patients who have received at least two prior therapies and have demonstrated disease progression on the last therapy	21602
2004	Alimta	pemetrexed disodium	Cancer	Treatment of malignant pleural mesothelioma	N21462
2004	Alimta	pemetrexed	Cancer	Treatment of non‐small cell lung cancer	N21677
2004	Clolar	clofarabine	Cancer	Provides for the use of Clolar (clofarabine) intravenous infusion for the treatment of pediatric patients 1 to 21 years old with relapsed or refractory acute lymphoblastic leukemia after at least two prior regimens	21673
2004	Erbitux	cetuximab	Cancer	Treatment of EGFR-expressing, metastatic colorectal carcinoma in patients who are refractory to irinotecan-based chemotherapy (in combination with irinotecan); Treatment of EGFR-expressing, metastatic colorectal carcinoma in patients who are intolerant to irinotecan-based chemotherapy (administered as a single agent)	BL125084
2004	Tarceva	erlotinib	Cancer	Treatment of locally advanced or metastatic Non Small‐Cell Lung Cancer after failure of at least one prior chemotherapy regimen	N21743
2004	Vidaza	azacitidine	Cancer	Treatment of patients with certain subtypes of myelodysplastic syndrome	N50794
2005	Abraxane	paclitaxel protein‐bound particles for injectable suspension	Cancer	Treatment of breast cancer after failure of combination chemotherapy for metastatic disease or relapse within 6 months of adjuvant chemotherapy	N21660
2005	Arranon	nelarabine	Cancer	Provides for the use of Arranon (nelarabine) Injection for the treatment of patients with T-cell acute lymphoblastic leukemia and T-cell lymphoblastic lymphoma whose disease has not responded to or has relapsed following treatment with at least two chemotherapy regimens	21877
2005	Nexavar	sorafenib tosylate	Cancer	Treatment of renal cell carcinoma	N21923
2005	Revlimid	lenalidomide	Cancer	Provides for the treatment of patients with transfusion-dependent anemia due to Low- or Intermediate-1-risk myelodysplastic syndromes associated with a deletion 5q cytogenetic abnormality with or without additional cytogenetic abnormalities	21880
2006	Dacogen	decitabine	Cancer	Treatment of myelodysplastic syndromes	N21790
2006	Sprycel	dasatinib	Cancer	Provides for the use of Sprycel (dasatinib) Tablets for the treatment of adults with chronic myeloid leukemia with resistance or intolerance to prior therapy including imatinib	21986
2006	Vectibix	panitumumab	Cancer	Provides for the treatment of EGFR-expressing metastatic colorectal carcinoma with disease progression on or following fluoropyrimidine-, oxaliplatin-, and irinotecan-containing chemotherapy regimens	BL125147
2006	Zolinza	vorinostat	Cancer	Treatment of cutaneous T‐cell lymphoma	N21991
2007	Tasigna	nilotinib hydrochloride monohydrate	Cancer	Provides for chronic phase (CP) and accelerated phase (AP) Philadelphia chromosome positive chronic myelogenous leukemia (CML) in adult patient resistant to or intolerant to prior therapy that included Gleeves (imatinib)	22068
2007	Tykerb	lapatinib ditosylate	Cancer	Treatment‐refractory (including Herceptin) advanced or metastatic ErbB2‐overexpressing breast cancer	N22059
2009	Folotyn	Pralatrexate	Cancer	Relapsed or refractory periperal T-cell lymphoma	22468
2011	Adcetris	Brentuximab Vedotin	Cancer	Treatment of relapsed or refractory Hodgkin Lymphoma	125388
2011	Adcetris	Brentuximab Vedotin	Cancer	Treatment of relapsed or refractory Hodgkin Lymphoma	125399
2011	Caprelsa	Vandetanib	Cancer	To treat adult patients with late-stage (metastatic) medullary thyroid cancer, ineligible for surgery who have disease that is growing or causing symptoms	022405
2011	Erwinaze	Asparaginase Erwinia Chrysanthemi	Cancer	For patients with acute lymphoblastic leukemia (ALL), who have developed an allergy (hypersensitivity) to E. coli derived asparaginase and pegapargase chemotherapy drugs used to treat ALL	125359
2011	Jakafi	Ruxolitinib	Cancer	To treat patients with the bone marrow disease myelofibrosis	202192
2011	Xalkori	Crizotinib	Cancer	For the treatment of patients with locally advanced or metastatic non-small cell lung cancer (NSCLC) that is anaplastic lymphoma kinase (ALK)- positive as dected by an FDA approved test	202570
2011	Yervoy	Ipilimumab	Cancer	Late-stage (metastatic) melanoma, the most dangerous type of skin cancer	125377
2011	Zelboraf	Vemurafenib	Cancer	To treat patients with late-stage (metastatic) or unresectable (cannot be removed by surgery) melanoma, the most dangerous type of skin cancer	202429
2012	Cometriq	Cabozantinib	Cancer	To treat medullary thyroid cancer that has pread to other parts of the body (metastasized)	203756
2012	Iclusig	Ponatinib Hydrochloride	Cancer	For the treatment of adult patients with chronic phase, accelerated phase, or blast phase chronic myeloid leukemia (CML) or Philadelphia chromosome positive acute lymphoblastic leukemia (Ph+ALL) resistant or intolerant to prior tyrosine kinase inhibitor therapy	203469
2012	Inlyta	Axitinib	Cancer	To treat patients with advanced kidney cancer (renal cell carcinoma) who have not responded to another drug for this type of cancer	202324
2012	Kyprolis	Carfilzomib	Cancer	The treatment of patients with relapsed and refractory multiple myeloma who have received at least 2 prior lines of therapy that included a proteasome inhibitor and an immunomodulatory agent	202714
2012	Stivarga	Regorafenib	Cancer	To treat patients with colorectal cancer that has progressed after treatment and spread to other parts of the body (metastatic)	203085/204369
2012	Synribo	Omacetaxine Mepesuccinate	Cancer	For the treatment of adult patients with chronic or accelerated phase chronic myelogenous leukemia (CML) with resistance or intolerance to prior tyrosine kinase inhibitor therapy (TKI) including imatinib, dasatinib, or nilotinib	203585
2012	Voraxaze	Glucarpidase	Cancer	To treat patients with toxic levels of methotrexate in their blood due to kidney failure	125327
2012	Xtandi	Enzalutamide	Cancer	To treat men with late-stage (metastatic) castration-resistant prostate cancer that has spread or recurred, even with medical or surgical therapy to minimize testosterone	203415
2013	Gilotrif	Afatinib	Cancer	For patients with late stage (metastatic) non-small cell lung cancer (NSCLC) whose tumors express specific types of epidermal growth factor receptor (EGFR) gene mutations, as detected by an FDA-approved test	201292
2013	Imbruvica	Ibrutinib	Cancer	Indicated for the treatment of patients with mantle cell lymphoma	205552
2013	Kadcyla	Ado-Trastuzumab Emtansine	Cancer	For patients with HER2-positive, late-stage (metastatic) breast cancer	125427
2013	Mekinist	Trametinib	Cancer	To treat patients whose tumors express the BRAF V600E or V600K gene mutations	204114
2013	Pomalyst	Pomalidomide	Cancer	To treat patients with multiple myeloma whose disease progressed after being treated with other cancer drugs	204026
2013	Pomalyst	Pomalidomide	Cancer	For the treatment of patients with multiple myeloma who have received at least two prior therapies including lenalidomide and bortezomib and have demonstrated disease progression on or within 60 days of completion of the last therapy	204026
2013	Tafinlar	Dabrafenib	Cancer	To treat patients with melanoma whose tumors express the BRAF V600E gene mutation	202806
2013	Xofigo	Radium Ra 223 Dichloride	Cancer	To treat men with symptomatic late-stage (metastatic) castration-resistant prostate cancer that has spread to bones but not to other organs	203971
2002	Orfadin	nitisinone	Genetic	Treatment of hereditary tyrosinemia type I	N21232
2003	Fabrazyme	agalsidase beta	Genetic	Use in patients with Fabry disease to reduce globotriaosylceramide (GL-3) deposition in capillary endothelium of the kidney and certain other cell types	BL103979
2003	Zavesca	miglustat	Genetic	Treatment of type I Gaucher disease	N21348
2011	Firazyr	Icatibant	Genetic	For the treatment of acute attacks of a rare condition called hereditary angioedema (HAE) in people ages 18 years and older	022150
2012	Elelyso	Taliglucerase Alfa	Genetic	For long-term enzyme replacement therapy to treat a form of Gaucher disease, a rare genetic disorder	022458
2012	Kalydeco	Ivacaftor	Genetic	For the treatment of a rare form of cystic fibrosis (CF) in patients ages 6 years and older who have the specific G551D mutation in the Cystic Fibrosis Transmembrane Regulator (CFTR) gene	203188
1992	Hivid	zalcitabine	HIV	Combination therapy with zidovudine in advanced HIV infection	20199
1994	Zerit	stavudine	HIV	Treatment of adults with advanced HIV infection - alternative therapy	20412
1995	Epivir	lamivudine	HIV	Treatment of HIV infection in selected patients	20564
1995	Epivir	lamivudine	HIV	Treatment of HIV infection in selected patients	20596
1995	Invirase	saquinavir mesylate	HIV	Treatment of advanced HIV infection in selected patients in combination with nucleoside analogues	20628
1996	Crixivan	indinavir sulfate	HIV	Treatment of HIV infection in adults	20685
1996	Norvir	ritonavir	HIV	In combination with nucleoside analogues or as monotherapy for the treatment of HIV infection	20659
1996	Norvir	ritonavir	HIV	In combination with nucleoside analogues or as monotherapy for the treatment of HIV infection	20680
1996	Serostim	somatropin	HIV	Treatment of AIDS wasting associated with catabolism loss or cachexia	20604
1996	Viramune	nevirapine	HIV	Combination with nucleoside analogues for the treatment of HIV-1 infected adults who have experienced clinical and/or immunologic deterioration	20636
1997	Rescriptor	delavirdine mesylate	HIV	Treatment of HIV infection in combination with appropriate antiretroviral agents when therapy is warranted	20705
1997	Viracept	nelfinavir mesylate	HIV	Treatment of HIV infection when therapy is warranted	20778
1997	Viracept	nelfinavir mesylate	HIV	Treatment of HIV infection when therapy is warranted	20779
1998	Sustiva	efavirenz	HIV	Provides for the use of efavirenz in combination with other antiretroviral agents for the treatment of HIV-1 infection	20972
1998	Viramune	nevirapine	HIV	Provides for an oral suspension, which is indicated for use in combination therapy with other antiretroviral agents for the treatment of HIV-1 infection	20933
1998	Ziagen	abacavir sulfate	HIV	Provides for the use of Ziagen (abacavir sulfate), in combination with other antiretroviral agents, for the treatment of HIV-1 infection	20977
1998	Ziagen	abacavir sulfate	HIV	Provides for the use of Ziagen (abacavir sulfate), in combination with other antiretroviral agents, for the treatment of HIV-1 infection	20978
1999	Agenerase	amprenavir	HIV	Provides for the use of Agenerase (amprenavir), in combination with other antiretroviral agents, for the treatment of HIV-1 infection	21007
1999	Agenerase	amprenavir	HIV	Provides for the use of Agenerase (amprenavir), in combination with other antiretroviral agents, for the treatment of HIV-1 infection	21039
2000	Kaletra	lopinavir/ritonavir	HIV	Kaletra in combination with other antiretroviral agents for the treatment of HIV-1 infection in adults and pediatric patients age six months and older	21226
2000	Kaletra	lopinavir/ritonavir	HIV	Kaletra in combination with other antiretroviral agents for the treatment of HIV-1 infection in adults and pediatric patients age six months and older	21251
2000	Kaletra	lopinavir/ritonavir Oral Solution	HIV	Treatment of HIV	N21251
2000	Trizivir	abacavir sulfate, lamivudine, and zidovudine	HIV	Provides for the use of Trizivir either alone or in combination with other antiretroviral agents for the treatment of HIV-1 infection	21205
2001	Viread	tenofovir disoproxil fumarate	HIV	In combination with other antiretroviral agents for the treatment of HIV-1 infection in adults	21356
2003	Emtriva	emtricitabine	HIV	Treatment of HIV	N21500
2003	Fuzeon	enfuvirtide	HIV	Provides for the use of Fuzeon (enfuvirtide) for injection, in combination with other antiretroviral agents, for the treatment of HIV-1 infection in treatment experienced patients with evidence of HIV-1 replication despite ongoing antiretroviral therapy	21481
2003	Lexiva	fosamprenavir calcium	HIV	Treatment of HIV	N21548
2004	Truvada	emtricitabine; tenofovir	HIV	Provides for the use of Truvada™ (emtricitabine (200 mg) and tenofovir disoproxil fumarate (300 mg)) tablets in combination with other antiretroviral agents (such as nonnucleoside reverse transcriptase inhibitors or protease inhibitors) for the treatment of HIV-1 infection in adults	21752
2005	Aptivus	tipranavir	HIV	Provides for the use of Aptivus® (tipranavir) capsules, 250 mg, coadministered with 200 mg of ritonavir, for combination antiretroviral treatment of HIV-1 infected adult patients with evidence of viral replication, who are highly treatment-experienced or have HIV-1 strains resistant to multiple protease inhibitors	21814
2006	Atripla	emtricitabine; tenofovir disoproxil fumarate; efavirenz	HIV	Treatment of HIV	N21937
2006	Prezista	darunavir	HIV	Provides for the use of Prezista (darunavir) tablets, coadministered with 100 mg of ritonavir, for the treatment of human immunodeficiency virus (HIV) infection in antiretroviral treatment-experienced adult patients, such as those with HIV-1	21976
2007	Isentress	raltegravir	HIV	Provides for the treatment in combinatio+E116n with other antiretroviral agents for the treatment of HIV-1 infection in treatment-experienced adult patients who have evidence of viral replication and HIV-1 strains resistant to multiple antiretroviral agents	22145
2007	Selzentry	maraviroc	HIV	Provides for the treatment of patients infected with CCR5-tropic HIV-1	22128
2008	Intelence	etravirine	HIV	Provides for the treatment in combination with other antiretroviral agents for the treatment of HIV-1 infection in treatment-experienced adult patients who have evidence of viral replication and HIV-1 strains resistant to a non-nucleoside reverse transcriptase inhibitor (NNRTI) and other antiretroviral agents	22187
2012	Fulyzaq	Crofelemer	HIV	To treat HIV/AIDS patients whose diarrhea is not caused by an infection from a virus, bacteria, or parasite	202292
2012	Stribild	Elvitegravir, Cobicistat, Emtricitabine, Tenofovir Disoproxil Fumarate	HIV	A once-a-day combination pill to treat HIV-1 infection in adults who have never been treated for HIV infection	203100
2013	Tivicay	Dolutegravir	HIV	To treat HIV-1 infection	204790
1996	ProAmatine	midodrine hydrochloride	Other	Treatment of symptomatic orthostatic hypotension	19815
1999	Celebrex	Celecoxib	Other	Treats pain, including pain caused by arthritis (osteoarthritis, rheumatoid arthritis, or juvenile rheumatoid arthritis) in children and adults, ankylosing spondylitis, or menstrual cramps	21156
2000	Mifeprex	mifepristone	Other	For medical termination of intrauterine pregnancy through 49 days' pregnancy	20687
2001	Tracleer	bosentan	Other	Treatment of pulmonary arterial hypertension	21290
2002	Remodulin	treprostinil sodium	Other	Provides for the use of Remodulin (treprostinil sodium) Injection 1.0, 2.5, 5.0, and 10.0 mg/ml for the treatment of pulmonary arterial hypertension (PAH)	21272
2003	Somavert	pegvisomant	Other	Treatment of acromegaly	N21106
2004	Apokyn	apomorphine	Other	Treatment of acute, intermittent hypomobility, "off" episodes ("end‐of‐dose wearing off" and unpredictable "on/off" episodes) associated with advanced Parkinson’s disease	N21264
2004	Luveris	lutropin alfa	Other	Provides for the use of Luveris® 75IU (lutropin alfa for injection), concomitantly administered with Gonal-f ® (follitropin alfa for injection) for stimulation of follicular development in infertile hypogonadotropic hypogonadal women with profound LH deficiency (LH < 1.2 IU/L)	21322
2004	Macugen	pegaptanib sodium	Other	Treatment of exudative (wet) age‐related macular degeneration	N21756
2005	Exjade	deferasirox	Other	Provides for the use of Exjade® (deferasirox) Tablets for Oral Suspension for the treatment of chronic iron overload due to blood transfusions (transfusional hemosiderosis) in patients 2 years of age and older.	21882
2005	Retisert	fluocinolone acetonide	Other	Treatment of chronic non‐infectious uveitis affecting the posterior segment of the eye	N21737
2006	Cyanokit	hydroxocobalamin	Other	For the treatment of known or suspected cyanide poisoning	N22041
2006	NeoProfen	ibuprofen lysine	Other	Treatment of patent ductus arteriosis (PDA)	N21903
2007	Letairis	ambrisentan	Other	Provides for the treatment of pulmonary arterial hypertension (WHO Group 1) in patients with WHO class II or III symptoms to improve exercise capacity and delay clinical worsening	22081
2008	Promacta	eltrombopag	Other	Promacta is a thrombopoietin receptor agonist indicated for the treatment of thrombocytopenia in patients with chronic immune (idiopathic) thrombocytopenic purpura who have had an insufficient response to corticosteroids, immunoglobulins, or splenectomy	22291
2011	Ferriprox	deferiprone	Other	for the treatment of patients with transfusional iron overload due to thalassemia syndromes when current chelation therapy is inadequate	21825
2011	Makena	hydroxyprogesterone caproate	Other	To reduce the risk of preterm birth in women with a singleton pregnancy who have a history of singleton spontaneous preterm birth	21945
2011	Nulojix	Belatacept	Other	To prevent acute rejection in adult patients who have had a kidney transplant	125288
2012	Surfaxin	Lucinactant	Other	For the prevention of respiratory distress syndrome (RDS), a breathing disorder that affects premature infants	021746
2014	Northera	droxidopa	Other	NORTHERA is indicated for the treatment of orthostatic dizziness, lightheadedness, or the “feeling that you are about to black out” in adult patients with symptomatic neurogenic orthostatic hypotension caused by primary autonomic failure (Parkinson's disease, multiple system atrophy, and pure autonomic failure), dopamine beta-hydroxylase deficiency, and non-diabetic autonomic neuropathy	203202
